# Supplementary material for: DNA Barcodes for the Northern European Tachinid Flies (Diptera: Tachinidae)
Source: PLoS One. 2016 Nov 4;11(11):e0164933. doi: 10.1371/journal.pone.0164933 (PMC5096672; doi:10.1371/journal.pone.0164933)
Supplement: S2 Table — Mean and maximum intraspecies variation, distance to the nearest neighbor (NN) and the nearest species are given. (XLSX) [file pone.0164933.s005.xlsx]

## Sheet: Sheet1
Species	Mean Intra-Sp	Max Intra-Sp	Nearest Neighbour	Nearest species	Distance to NN
Acemya acuticornis	N/A	0	TACFI574-12	Acemya rufitibia	6.59
Acemya rufitibia	0,62	0.62	TACFI573-12	Acemya acuticornis	6.59
Actia crassicornis	N/A	0	TACFI154-12	Actia pilipennis	8.83
Actia infantula	0,15	0.31	TACFI154-12	Actia pilipennis	6.74
Actia lamia	0,06	0.15	TACFI154-12	Actia pilipennis	5.91
Actia maksymovi	N/A	0	TACFI154-12	Actia pilipennis	6.73
Actia nigroscutellata	0	0	TACFI154-12	Actia pilipennis	6.32
Actia pilipennis	0,54	1.24	FIDIP259-11	Actia lamia	5.91
Admontia blanda	0,11	0.18	TACFI655-12	Admontia seria	7.55
Admontia grandicornis	0,31	0.31	LEFIJ4204-16	Admontia maculisquama	7.56
Admontia maculisquama	N/A	0	TACFI045-11	Admontia grandicornis	7.56
Admontia seria	N/A	0	TACFI496-12	Admontia blanda	7.55
Allophorocera ferruginea	0,24	0.62	FIDIP3989-13	Allophorocera lapponica	0.92
Allophorocera lapponica	N/A	0	TACFI549-12	Allophorocera ferruginea	0.92
Alsomyia capillata	N/A	0	TACFI754-13	Phryno vetula	6.72
Anthomyiopsis nigrisquamata	0,15	0.15	TACFI724-13	Linnaemya haemorrhoidalis	7.72
Aphantorhaphopsis verralli	N/A	0	FIDIP2872-12	Siphona grandistyla	11.12
Aphria longilingua	N/A	0	TACFI050-11	Aphria longirostris	3.44
Aphria longirostris	N/A	0	TACFI659-12	Aphria longilingua	3.44
Aplomya confinis	0,15	0.31	TACFI468-12	Meigenia dorsalis	8.23
Appendicia truncata	0,15	0.31	TACFI723-13	Panzeria laevigata	7.25
Athrycia curvinervis	0,15	0.15	TACFI189-12	Athrycia trepida	5.56
Athrycia impressa	0	0	TACFI630-12	Athrycia trepida	4.6
Athrycia trepida	0,56	1.16	TACFI365-12	Athrycia impressa	4.6
Bactromyia aurulenta	0,31	0.46	TACFI264-12	Myxexoristops stolida	6.55
Baumhaueria goniaeformis	N/A	0	TACFI587-12	Thelymorpha marmorata	5.58
Belida angelicae	0	0	TACFI391-12	Meigenia mutabilis	5.89
Bessa selecta	0	0	TACFI204-12	Parasetigena silvestris	7.73
Besseria anthophila	N/A	0	TACFI450-12	Phytomyptera cingulata	10.69
Billaea biserialis	0	0	LEFIJ4207-16	Billaea fortis	8.61
Billaea fortis	N/A	0	FIDIP2916-12	Billaea biserialis	8.61
Billaea irrorata	0	0	FIDIP2916-12	Billaea biserialis	9.24
Billaea kolomyetzi	N/A	0	TACFI067-11	Billaea irrorata	11.34
Billaea triangulifera	0,21	0.31	FIDIP2916-12	Billaea biserialis	10.87
Bithia acanthophora	N/A	0	FIDIP2889-12	Graphogaster vestita	9.8
Bithia spreta	N/A	0	TACFI413-12	Macquartia tenebricosa	9.79
Blepharipa pratensis	N/A	0	FIDIP2863-12	Spallanzania hebes	6.71
Blepharomyia angustifrons	0,41	0.77	TACFI079-11	Blepharomyia pagana	0
Blepharomyia pagana	0	0	TACFI624-12	Blepharomyia angustifrons	0
Blepharomyia piliceps	0,1	0.15	TACFI185-12	Blepharomyia angustifrons	2.81
Blondelia nigripes	0,57	1.24	FIDIP407-11	Medina nr.collaris	7.21
Bothria frontosa	N/A	0	TACFI547-12	Botria subalpina	4.27
Botria subalpina	0	0	TACFI550-12	Zenillia nr.dolosa	3.75
Brachicheta strigata	0,15	0.15	TACFI501-12	Myxexoristops abietis	7.4
Cadurciella tritaeniata	0,2	0.31	TACFI454-12	Allophorocera ferruginea	8.75
Campylocheta fuscinervis	N/A	0	TACFI157-12	Peribaea tibialis	11.49
Campylocheta inepta	1,08	1.08	FIDIP3240-12	Anthomyiopsis nigrisquamata	10.31
Campylocheta praecox	0	0	TACFI157-12	Peribaea tibialis	10.59
Carcelia atricosta	0	0	TACFI250-12	Carcelia laxifrons	5.28
Carcelia bombylans	0	0	TACFI766-14	Carcelia puberula	4.48
Carcelia gnava	N/A	0	TACFI719-13	Carcelia tibialis	7.06
Carcelia laxifrons	0	0	TACFI248-12	Carcelia atricosta	5.28
Carcelia lucorum	0,41	0.61	TACFI248-12	Carcelia atricosta	6.58
Carcelia puberula	0	0	TACFI704-13	Carcelia bombylans	4.48
Carcelia rasa	N/A	0	TACFI250-12	Carcelia laxifrons	5.55
Carcelia tibialis	0,1	0.15	TACFI250-12	Carcelia laxifrons	6.39
Catharosia pygmaea	N/A	0	FIDIP3240-12	Anthomyiopsis nigrisquamata	9.44
Ceranthia abdominalis	0,19	0.19	TACFI160-12	Ceranthia tenuipalpis	3.9
Ceranthia lichtwardtiana	0	0	TACFI160-12	Ceranthia tenuipalpis	3.13
Ceranthia tenuipalpis	N/A	0	TACFI159-12	Ceranthia lichtwardtiana	3.13
Ceromasia rubrifrons	N/A	0	TACFI547-12	Botria subalpina	5.22
Ceromya bicolor	0	0	TACFI154-12	Actia pilipennis	12.32
Ceromya silacea	0,12	0.24	FIDIP3240-12	Anthomyiopsis nigrisquamata	10.19
Chaetovoria antennata	N/A	0	TACFI557-12	Nowickia alpina	12.93
Chetina setigena	N/A	0	TACFI541-12	Eumea linearicornis	7.27
Chetogena acuminata	N/A	0	FIDIP245-11	Phorocera obscura	7.68
Chetogena cf. tschorsnigi	N/A	0	TACFI033-11	Chetogena tschorsnigi	1.55
Chetogena tschorsnigi	N/A	0	TACFI715-13	Chetogena cf. tschorsnigi	1.55
Chrysosomopsis aurata	N/A	0	TACFI560-12	Tachina fera	10.36
Cinochira atra	0,35	0.37	TACFI154-12	Actia pilipennis	12.48
Cistogaster globosa	0,49	1.24	TACFI191-12	Clytiomya continua	7.13
Clairvillia biguttata	N/A	0	FIDIP3192-12	Phasia barbifrons	7.02
Clemelis pullata	1,3	1.86	FIDIP3989-13	Allophorocera lapponica	5.88
Cleonice callida	1,27	1.92	FIDIP3387-12	Cleonice keteli	4.37
Cleonice keteli	N/A	0	FIDIP3237-12	Cleonice callida	4.37
Clytiomya continua	N/A	0	TACFI600-12	Clytiomya nr.continua	1.96
Clytiomya nr.continua	N/A	0	TACFI191-12	Clytiomya continua	1.96
Compsilura concinnata	N/A	0	TACFI619-12	Blondelia nigripes	7.39
Cylindromyia auriceps	0,93	0.93	TACFI446-12	Cylindromyia bicolor	9.66
Cylindromyia bicolor	0	0	TACFI448-12	Cylindromyia brassicaria	4.11
Cylindromyia brassicaria	0	0	TACFI446-12	Cylindromyia bicolor	4.11
Cylindromyia interrupta	0,51	0.62	TACFI448-12	Cylindromyia brassicaria	6.27
Cylindromyia pusilla	0,1	0.15	TACFI446-12	Cylindromyia bicolor	10.69
Cylindromyia rufifrons	N/A	0	TACFI446-12	Cylindromyia bicolor	9.63
Cyrtophleba ruricola	0,84	1.59	TACFI370-12	Cyrtophleba vernalis	3.21
Cyrtophleba vernalis	0,16	0.31	TACFI086-11	Cyrtophleba ruricola	3.21
Cyzenis albicans	0	0	FIDIP4299-14	Cyzenis jucunda	3.79
Cyzenis jucunda	0	0	TACFI752-13	Cyzenis albicans	3.79
Demoticus plebejus	0,15	0.15	TACFI050-11	Aphria longirostris	9.62
Dexia rustica	0	0	TACFI154-12	Actia pilipennis	10.55
Dexiosoma caninum	0,1	0.15	TACFI181-12	Microphthalma europaea	11.37
Dinera carinifrons	N/A	0	TACFI670-13	Dinera nr.fuscata	7.1
Dinera ferina	0,15	0.31	FIDIP2916-12	Billaea biserialis	9.38
Dinera grisescens	0	0	TACFI154-12	Actia pilipennis	6.99
Dinera nr.fuscata	0,21	0.46	TACFI667-13	Dinera carinifrons	7.1
Diplostichus janitrix	N/A	0	FIDIP2864-12	Sturmia bella	8.89
Drino galii	N/A	0	TACFI246-12	Drino vicina	4.13
Drino inconspicua	N/A	0	TACFI263-12	Myxexoristops blondeli	8.77
Drino lota	0	0	TACFI243-12	Drino galii	7.09
Drino vicina	N/A	0	TACFI243-12	Drino galii	4.13
Dufouria chalybeata	0,49	0.74	FIDIP3304-12	Dufouria nigrita	6.08
Dufouria nigrita	0,67	0.67	TACFI090-11	Dufouria chalybeata	6.08
Ectophasia crassipennis	0	0	TACFI191-12	Clytiomya continua	2.8
Eliozeta pellucens	N/A	0	TACFI026-11	Ectophasia crassipennis	5.89
Eloceria delecta	N/A	0	TACFI154-12	Actia pilipennis	11
Elodia ambulatoria	0,51	0.77	TACFI541-12	Eumea linearicornis	7.64
Epicampocera succincta	0	0	TACFI237-12	Pseudoperichaeta nigrolineata	7.56
Eriothrix argyreatus	0	0	TACFI640-12	Eriothrix rufomaculatus	3.97
Eriothrix prolixa	N/A	0	FIDIP2874-12	Eriothrix argyreatus	6.07
Eriothrix rufomaculatus	0,18	0.31	FIDIP2874-12	Eriothrix argyreatus	3.97
Erycia fatua	N/A	0	LEFIJ2292-14	Erycia furibunda	2.66
Erycia furibunda	0,41	0.77	TACFI394-12	Erycia fatua	2.66
Erycia nr.fatua	N/A	0	TACFI394-12	Erycia fatua	2.81
Erynnia ocypterata	0	0	TACFI550-12	Zenillia nr.dolosa	5.78
Estheria nr.petiolata	N/A	0	TACFI598-12	Estheria petiolata	6.25
Estheria petiolata	0,98	1.86	TACFI182-12	Estheria nr.petiolata	6.25
Eulabidogaster setifacies	N/A	0	TACFI198-12	Leucostoma simplex	12.31
Eumea linearicornis	0,13	0.17	TACFI262-12	Eumea mitis	0.15
Eumea mitis	0	0	TACFI261-12	Eumea linearicornis	0.15
Eurithia anthophila	0	0	TACFI570-12	Eurithia connivens	5.1
Eurithia caesia	0	0	TACFI563-12	Eurithia anthophila	6.4
Eurithia connivens	0,16	0.33	TACFI733-13	Eurithia vivida	3.01
Eurithia consobrina	0	0	TACFI733-13	Eurithia vivida	0
Eurithia vivida	0,09	0.15	TACFI568-12	Eurithia consobrina	0
Exorista deligata	0,82	1.24	FIDIP245-11	Phorocera obscura	6.29
Exorista fasciata	0,15	0.15	LEFIJ2301-14	Exorista larvarum	0
Exorista glossatorum	N/A	0	TACFI432-12	Exorista rustica	1.71
Exorista grandis	N/A	0	TACFI031-11	Exorista sorbillans	4.45
Exorista larvarum	0,1	0.16	TACFI714-13	Exorista fasciata	0
Exorista mimula	N/A	0	FIDIP878-12	Exorista rustica	0
Exorista nr.rustica	0	0	FIDIP878-12	Exorista rustica	0
Exorista rustica	0,14	0.46	LEFIJ2286-14	Exorista nr.rustica	0
Exorista sorbillans	N/A	0	TACFI029-11	Exorista grandis	4.45
Freraea gagatea	1,55	1.55	FIDIP3240-12	Anthomyiopsis nigrisquamata	10.31
Frontina laeta	0,2	0.31	TACFI587-12	Thelymorpha marmorata	6.9
Gastrolepta anthracina	0,15	0.15	FIDIP4234-14	Medina luctuosa	9.27
Germaria angustata	0	0	FIDIP3240-12	Anthomyiopsis nigrisquamata	9.1
Germariochaeta clavata	N/A	0	FIDIP3240-12	Anthomyiopsis nigrisquamata	8.58
Gonia bimaculata	N/A	0	LEFIJ2295-14	Gonia picea	2.78
Gonia capitata	N/A	0	TACFI281-12	Gonia bimaculata	4.36
Gonia divisa	0	0	LEFIJ2295-14	Gonia picea	1.08
Gonia ornata	1,6	2.67	TACFI635-12	Gonia divisa	2.98
Gonia picea	1,15	2.03	TACFI635-12	Gonia divisa	1.08
Graphogaster dispar	N/A	0	DIFIA377-12	Graphogaster nigrescens	7.59
Graphogaster nigrescens	N/A	0	TACFI769-14	Graphogaster dispar	7.59
Graphogaster vestita	N/A	0	FIDIP3240-12	Anthomyiopsis nigrisquamata	8.06
Gymnocheta magna	N/A	0	TACFI286-12	Gymnocheta viridis	4.36
Gymnocheta nr.viridis	0,29	0.62	TACFI453-12	Gymnocheta viridis	1.41
Gymnocheta viridis	0,11	0.31	TACFI290-12	Gymnocheta nr.viridis	1.41
Gymnosoma clavatum	0,61	0.61	FIDIP200-11	Gymnosoma nudifrons	1.08
Gymnosoma dolycoridis	0,04	0.16	FIDIP3185-12	Gymnosoma nudifrons	0
Gymnosoma nr.Costatum	N/A	0	FIDIP374-11	Gymnosoma nudifrons	2.91
Gymnosoma nudifrons	0,12	0.31	FIDIP3181-12	Gymnosoma dolycoridis	0
Gymnosoma rotundatum	N/A	0	FIDIP3185-12	Gymnosoma nudifrons	0
Halidaya aurea	N/A	0	TACFI357-12	Blepharomyia angustifrons	14.35
Hebia flavipes	0	0	TACFI587-12	Thelymorpha marmorata	6.23
Hemyda obscuripennis	N/A	0	FIDIP2862-12	Spallanzania hebes	11.73
Hemyda vittata	N/A	0	TACFI413-12	Macquartia tenebricosa	13.37
Hubneria affinis	0,39	0.62	FIDIP4235-14	Myxexoristops bonsdorffi	9.13
Hyalurgus crucigerus	0	0	TACFI123-12	Hyalurgus lucidus	6.79
Hyalurgus lucidus	0,15	0.15	TACFI122-12	Hyalurgus crucigerus	6.79
Istocheta longicornis	0,15	0.15	FIDIP4234-14	Medina luctuosa	7.56
Kirbya moerens	0,15	0.15	FIDIP4364-14	Klugia marginata	9.66
Klugia marginata	0	0	TACFI083-11	Wagneria alpina	7.08
Labigastera forcipata	0	0	TACFI389-12	Labigastera nitidula	3.79
Labigastera nitidula	N/A	0	TACFI467-12	Labigastera forcipata	3.79
Lecanipa bicincta	N/A	0	FIDIP4234-14	Medina luctuosa	7.3
Leiophora innoxia	0	0	TACFI490-12	Zaira cinerea	7.78
Leskia aurea	0,21	0.33	TACFI768-14	Germariochaeta clavata	9.81
Leucostoma meridianum	N/A	0	TACFI198-12	Leucostoma simplex	0.31
Leucostoma simplex	N/A	0	TACFI196-12	Leucostoma meridianum	0.31
Leucostoma tetraptera	N/A	0	TACFI198-12	Leucostoma simplex	1.24
Linnaemya bergstroemi	N/A	0	TACFI109-12	Linnaemya tessellans	10.52
Linnaemya haemorrhoidalis	N/A	0	LEFIJ2293-14	Linnaemya rossica	1.55
Linnaemya picta	0	0	TACFI724-13	Linnaemya haemorrhoidalis	2.81
Linnaemya rossica	0,31	0.31	TACFI724-13	Linnaemya haemorrhoidalis	1.55
Linnaemya tessellans	0,15	0.15	TACFI724-13	Linnaemya haemorrhoidalis	8.08
Linnaemya vulpina	0	0	FIDIP2900-12	Pandelleia albipennis	8.42
Loewia adjuncta	N/A	0	TACFI130-12	Loewia brevifrons	7.54
Loewia brevifrons	N/A	0	TACFI605-12	Loewia adjuncta	7.54
Loewia erecta	0	0	TACFI605-12	Loewia adjuncta	9.05
Loewia foeda	0	0	FIDIP3240-12	Anthomyiopsis nigrisquamata	9.09
Lophosia fasciata	0,1	0.16	FIDIP4234-14	Medina luctuosa	9.59
Lydella grisescens	N/A	0	TACFI532-12	Lydella stabulans	0.94
Lydella ripae	0,16	0.32	TACFI530-12	Lydella stabulans	0.5
Lydella stabulans	0,24	0.47	LEFIJ4214-16	Lydella thompsoni	0
Lydella thompsoni	N/A	0	TACFI532-12	Lydella stabulans	0
Lydina aenea	0,31	0.31	TACFI113-12	Lypha dubia	7.89
Lypha dubia	0,12	0.31	TACFI112-12	Lydina aenea	7.89
Lypha ruficauda	0	0	FIDIP1147-12	Lypha dubia	9.44
Macquartia dispar	0	0	FIDIP3634-13	Macquartia viridana	0
Macquartia nudigena	0,1	0.15	TACFI668-13	Macquartia tessellatum	9.3
Macquartia tenebricosa	N/A	0	TACFI668-13	Macquartia tessellatum	7.73
Macquartia tessellatum	N/A	0	TACFI413-12	Macquartia tenebricosa	7.73
Macquartia viridana	0,31	0.46	DIFIA092-11	Macquartia dispar	0
Masicera pavoniae	N/A	0	TACFI580-12	Masicera silvatica	5.29
Masicera silvatica	N/A	0	TACFI277-12	Masicera pavoniae	5.29
Medina collaris	0,1	0.15	TACFI208-12	Medina nr.collaris	2.02
Medina luctuosa	0,04	0.15	TACFI489-12	Medina separata	1.24
Medina nr.collaris	0,16	0.33	TACFI487-12	Medina collaris	2.02
Medina separata	0,15	0.31	FIDIP4234-14	Medina luctuosa	1.24
Meigenia dorsalis	0,15	0.31	TACFI603-12	Meigenia majuscula	0
Meigenia majuscula	N/A	0	TACFI038-11	Meigenia dorsalis	0
Meigenia mutabilis	0,2	0.31	TACFI468-12	Meigenia dorsalis	1.71
Microphthalma europaea	N/A	0	FIDIP3240-12	Anthomyiopsis nigrisquamata	10.84
Microsoma exiguum	1,65	2.99	FIDIP2900-12	Pandelleia albipennis	8.06
Mintho rufiventris	0,46	0.46	TACFI090-11	Dufouria chalybeata	8.8
Minthodes picta	N/A	0	TACFI409-12	Gymnocheta viridis	8.92
Myxexoristops abietis	N/A	0	LEFIJ4209-16	Myxexoristops arctica	2.51
Myxexoristops arctica	N/A	0	TACFI501-12	Myxexoristops abietis	2.51
Myxexoristops blondeli	N/A	0	TACFI264-12	Myxexoristops stolida	1.24
Myxexoristops bonsdorffi	N/A	0	TACFI264-12	Myxexoristops stolida	2.03
Myxexoristops stolida	N/A	0	TACFI263-12	Myxexoristops blondeli	1.24
Neaera atra	N/A	0	FIDIP2900-12	Pandelleia albipennis	8.92
Nemoraea pellucida	N/A	0	TACFI154-12	Actia pilipennis	9.28
Nemorilla floralis	N/A	0	TACFI220-12	Nemorilla maculosa	5.58
Nemorilla maculosa	0,1	0.15	TACFI219-12	Nemorilla floralis	5.58
Nilea hortulana	0	0	TACFI703-13	Nilea innoxia	0
Nilea innoxia	0	0	TACFI517-12	Nilea hortulana	0
Nilea rufiscutellaris	0	0	TACFI517-12	Nilea hortulana	3.61
Nowickia alpina	0	0	TACFI104-12	Nowickia marklini	0.46
Nowickia ferox	0,1	0.15	TACFI103-12	Nowickia alpina	2.97
Nowickia marklini	0,07	0.15	TACFI103-12	Nowickia alpina	0.46
Ocytata pallipes	N/A	0	TACFI264-12	Myxexoristops stolida	7.59
Onychogonia cervini	0	0	TACFI697-13	Onychogonia flaviceps	3.41
Onychogonia flaviceps	0,62	0.62	FIDIP3607-12	Onychogonia cervini	3.41
Opesia descendens	N/A	0	TACFI478-12	Phasia barbifrons	6.9
Oswaldia eggeri	1,14	1.14	TACFI691-13	Oswaldia spectabilis	3.7
Oswaldia muscaria	0	0	TACFI688-13	Oswaldia spectabilis	3.45
Oswaldia reducta	0,1	0.15	TACFI531-12	Belida angelicae	7.46
Oswaldia spectabilis	0	0	TACFI504-12	Oswaldia muscaria	3.45
Pales pavida	0,41	0.61	TACFI268-12	Pales peregrina	3.79
Pales peregrina	N/A	0	TACFI238-12	Pales pavida	3.79
Pandelleia albipennis	0	0	FIDIP3239-12	Pelatachina tibialis	7.33
Panzeria laevigata	N/A	0	FIDIP199-11	Panzeria rudis	6.6
Panzeria puparum	0,15	0.15	TACFI117-12	Panzeria vagans	0
Panzeria rudis	0,18	0.46	FIDIP4365-14	Panzeria vagans	0.15
Panzeria vagans	4,69	7.58	TACFI116-12	Panzeria puparum	0
Paracraspedothrix montivaga	N/A	0	FIDIP2862-12	Spallanzania hebes	10.77
Parasetigena silvestris	N/A	0	FIDIP257-11	Phorocera obscura	2.49
Paratryphera barbatula	0,15	0.15	TACFI708-13	Paratryphera bisetosa	10.88
Paratryphera bisetosa	N/A	0	TACFI688-13	Oswaldia spectabilis	9.44
Pelatachina tibialis	0	0	FIDIP2900-12	Pandelleia albipennis	7.33
Peleteria aenea	N/A	0	TACFI105-12	Peleteria prompta	0.15
Peleteria prompta	N/A	0	TACFI684-13	Peleteria aenea	0.15
Peleteria rubescens	0	0	TACFI105-12	Peleteria prompta	0.15
Peleteria ruficornis	N/A	0	TACFI555-12	Peleteria varia	6.68
Peleteria varia	0,17	0.34	TACFI107-12	Peleteria ruficornis	6.68
Periarchiclops scutellaris	0,49	0.75	TACFI524-12	Nilea rufiscutellaris	9.8
Peribaea hertingi	0	0	TACFI726-13	Peribaea setinervis	3.13
Peribaea setinervis	N/A	0	TACFI156-12	Peribaea hertingi	3.13
Peribaea tibialis	N/A	0	FIDIP2868-12	Nemoraea pellucida	9.89
Periscepsia carbonaria	0,31	0.31	LEFIJ4215-16	Periscepsia nr.prunaria	8.42
Periscepsia nr.prunaria	N/A	0	TACFI080-11	Periscepsia prunaria	4.85
Periscepsia prunaria	0,34	0.34	LEFIJ4215-16	Periscepsia nr.prunaria	4.85
Periscepsia ringdahli	0,31	0.93	LEFIJ4215-16	Periscepsia nr.prunaria	6.12
Periscepsia spathulata	0	0	FIDIP4344-14	Periscepsia ringdahli	8.62
Phania curvicauda	N/A	0	FIDIP3197-12	Phania thoracica	10.01
Phania funesta	0,51	0.77	FIDIP3197-12	Phania thoracica	10.88
Phania thoracica	0	0	TACFI023-11	Phania curvicauda	10.01
Phasia aurigera	0	0	TACFI443-12	Phasia obesa	7.07
Phasia aurulans	0,37	0.77	TACFI011-11	Phasia obesa	0.46
Phasia barbifrons	0,05	0.15	FIDIP3190-12	Phasia obesa	6.4
Phasia hemiptera	0	0	TACFI008-11	Phasia aurigera	7.41
Phasia obesa	0,19	0.46	TACFI438-12	Phasia aurulans	0.46
Phasia pusilla	1,66	2.98	FIDIP3192-12	Phasia barbifrons	6.44
Phasia subcoleoptrata	0	0	TACFI443-12	Phasia obesa	6.89
Phasia theodori	N/A	0	TACFI012-11	Phasia barbifrons	7.07
Phebellia glauca	0,15	0.15	FIDIP2910-12	Phebellia margaretae	0.15
Phebellia glaucoides	0	0	TACFI674-13	Phebellia glauca	0.62
Phebellia margaretae	N/A	0	TACFI674-13	Phebellia glauca	0.15
Phebellia nigripalpis	N/A	0	LEFIJ4208-16	Phebellia strigifrons	1.31
Phebellia pauciseta	0	0	TACFI224-12	Phebellia nigripalpis	6.64
Phebellia strigifrons	N/A	0	TACFI224-12	Phebellia nigripalpis	1.31
Phebellia stulta	0,21	0.46	LEFIJ2305-14	Phebellia villica	6.45
Phebellia villica	N/A	0	TACFI515-12	Phebellia stulta	6.45
Phorinia aurifrons	0	0	TACFI603-12	Meigenia majuscula	8.41
Phorocera assimilis	0	0	TACFI206-12	Phorocera grandis	1.4
Phorocera grandis	N/A	0	FIDIP2898-12	Phorocera assimilis	1.4
Phorocera obscura	0	0	TACFI206-12	Phorocera grandis	2.27
Phryno vetula	0,15	0.15	TACFI550-12	Zenillia nr.dolosa	5.06
Phryxe erythrostoma	0,45	0.73	FIDIP660-12	Phryxe magnicornis	3.93
Phryxe magnicornis	0,31	0.31	TACFI582-12	Phryxe nemea	3.06
Phryxe nemea	N/A	0	FIDIP660-12	Phryxe magnicornis	3.06
Phryxe vulgaris	0,12	0.31	TACFI525-12	Phryxe magnicornis	3.13
Phyllomya volvulus	0,2	0.31	TACFI557-12	Nowickia alpina	11.23
Phytomyptera cingulata	0,21	0.32	TACFI297-12	Phytomyptera minutissima	6.15
Phytomyptera minutissima	0,1	0.16	TACFI295-12	Phytomyptera cingulata	6.15
Phytomyptera nigrina	N/A	0	TACFI252-12	Carcelia rasa	10.64
Phytomyptera nigroaenea	N/A	0	TACFI295-12	Phytomyptera cingulata	6.99
Phytomyptera zonella	0,57	0.93	TACFI762-14	Phytomyptera nigroaenea	7.83
Platymya fimbriata	0,25	0.33	TACFI547-12	Botria subalpina	8.06
Prosena siberita	2,74	4.11	TACFI453-12	Gymnocheta viridis	10.84
Prosopea nigricans	N/A	0	TACFI550-12	Zenillia nr.dolosa	8.66
Pseudopachystylum gonioides	0,9	1.55	FIDIP3192-12	Phasia barbifrons	8.89
Pseudoperichaeta nigrolineata	N/A	0	FIDIP2860-12	Pseudoperichaeta palesoidea	6.42
Pseudoperichaeta palesoidea	1,6	1.6	TACFI237-12	Pseudoperichaeta nigrolineata	6.42
Rhaphiochaeta breviseta	N/A	0	TACFI741-13	Smidtia amoena	7.98
Rondania nr.dimidiata	N/A	0	TACFI383-12	Dufouria chalybeata	10.06
Senometopia excisa	N/A	0	TACFI664-12	Senometopia intermedia	3.62
Senometopia intermedia	N/A	0	TACFI254-12	Senometopia pollinosa	2.34
Senometopia pollinosa	N/A	0	TACFI664-12	Senometopia intermedia	2.34
Senometopia separata	N/A	0	TACFI254-12	Senometopia pollinosa	2.82
Siphona boreata	0,17	0.17	FIDIP3282-12	Siphona setosa	4.47
Siphona collini	0,34	0.77	TACFI171-12	Siphona maculata	0
Siphona confusa	0	0	FIDIP3269-12	Siphona ingerae	9.07
Siphona cristata	N/A	0	FIDIP3282-12	Siphona setosa	3.62
Siphona flavifrons	0,08	0.2	TACFI337-12	Siphona subarctica	0.75
Siphona geniculata	0,12	0.46	TACFI175-12	Siphona rossica	0
Siphona grandistyla	N/A	0	FIDIP3282-12	Siphona setosa	3.42
Siphona hokkaidensis	N/A	0	TACFI172-12	Siphona nigricans	3.43
Siphona ingerae	0,16	0.31	FIDIP3258-12	Siphona confusa	9.07
Siphona maculata	0	0	FIDIP1152-12	Siphona collini	0
Siphona nigricans	N/A	0	TACFI325-12	Siphona flavifrons	3.18
Siphona paludosa	0,13	0.46	TACFI327-12	Siphona hokkaidensis	3.7
Siphona pauciseta	0	0	FIDIP2872-12	Siphona grandistyla	6.71
Siphona rossica	N/A	0	TACFI417-12	Siphona geniculata	0
Siphona setosa	0,05	0.2	FIDIP2872-12	Siphona grandistyla	3.42
Siphona subarctica	0,18	0.25	TACFI325-12	Siphona flavifrons	0.75
Smidtia amoena	0	0	FIDIP2861-12	Smidtia conspersa	6.34
Smidtia conspersa	0,15	0.22	TACFI741-13	Smidtia amoena	6.34
Solieria inanis	0	0	FIDIP2653-12	Solieria pacifica	1.45
Solieria pacifica	0,26	0.46	LEFIJ4200-16	Solieria inanis	1.45
Spallanzania hebes	0,15	0.15	TACFI276-12	Blepharipa pratensis	6.71
Staurochaeta albocingulata	0	0	FIDIP257-11	Phorocera obscura	8.06
Stomina tachinoides	0,31	0.31	FIDIP3240-12	Anthomyiopsis nigrisquamata	9.61
Strongygaster celer	N/A	0	FIDIP3240-12	Anthomyiopsis nigrisquamata	10.5
Sturmia bella	0	0	TACFI264-12	Myxexoristops stolida	6.57
Subclytia rotundiventris	0,08	0.15	FIDIP3179-12	Gymnosoma dolycoridis	8.07
Synactia parvula	1,94	2.3	TACFI128-12	Loewia foeda	9.45
Tachina canariensis	N/A	0	TACFI098-12	Tachina magnicornis	2.97
Tachina fera	0,25	0.62	TACFI604-12	Tachina nupta	0
Tachina grossa	0,16	0.16	FIDIP3230-12	Tachina ursina	3.6
Tachina lurida	0	0	FIDIP3230-12	Tachina ursina	1.71
Tachina magnicornis	N/A	0	FIDIP3228-12	Tachina nr.magnicornis	0.46
Tachina nr.magnicornis	0	0	TACFI098-12	Tachina magnicornis	0.46
Tachina nupta	0,31	0.31	TACFI473-12	Tachina fera	0
Tachina ursina	0	0	FIDIP2891-12	Tachina lurida	1.71
Thecocarcelia acutangulata	N/A	0	TACFI262-12	Eumea mitis	7.39
Thelaira nigrina	0	0	TACFI378-12	Thelaira solivaga	12.1
Thelaira solivaga	0,49	0.49	TACFI086-11	Cyrtophleba ruricola	11.88
Thelymorpha marmorata	N/A	0	TACFI728-13	Baumhaueria goniaeformis	5.58
Therobia leonidei	N/A	0	FIDIP3240-12	Anthomyiopsis nigrisquamata	12.21
Tlephusa cincinna	0,09	0.31	FIDIP4235-14	Myxexoristops bonsdorffi	7.22
Trafoia monticola	0	0	TACFI603-12	Meigenia majuscula	9.62
Triarthria setipennis	0,21	0.32	FIDIP2905-12	Trichactia pictiventris	8.97
Trichactia pictiventris	N/A	0	TACFI409-12	Gymnocheta viridis	8.41
Trigonospila ludio	N/A	0	TACFI755-13	Linnaemya picta	8.74
Trixa caerulescens	0,04	0.15	FIDIP4362-14	Estheria petiolata	11.22
Trixa conspersa	0,14	0.46	FIDIP196-11	Trixa caerulescens	11.49
Vibrissina turrita	N/A	0	TACFI468-12	Meigenia dorsalis	9.45
Voria nr.ruralis	N/A	0	TACFI411-12	Voria ruralis	4.91
Voria ruralis	0,72	0.93	FIDIP2902-12	Voria nr.ruralis	4.91
Wagneria alpina	N/A	0	FIDIP4364-14	Klugia marginata	7.08
Wagneria costata	N/A	0	FIDIP4364-14	Klugia marginata	8.11
Winthemia cruentata	0	0	TACFI706-13	Winthemia erythura	5.07
Winthemia erythura	0,47	0.77	FIDIP840-12	Winthemia quadripustulata	2.81
Winthemia quadripustulata	0,1	0.15	TACFI706-13	Winthemia erythura	2.81
Xylotachina diluta	N/A	0	TACFI264-12	Myxexoristops stolida	5.93
Xysta holosericea	N/A	0	TACFI012-11	Phasia barbifrons	8.26
Zaira cinerea	0,31	0.61	TACFI504-12	Oswaldia muscaria	7.26
Zenillia libatrix	N/A	0	TACFI550-12	Zenillia nr.dolosa	0.88
Zenillia nr.dolosa	N/A	0	TACFI266-12	Zenillia libatrix	0.88
Zeuxia cinerea	N/A	0	FIDIP2901-12	Zeuxia subapennina	6.58
Zeuxia subapennina	N/A	0	TACFI184-12	Zeuxia cinerea	6.58
Zophomyia temula	N/A	0	TACFI154-12	Actia pilipennis	9.75
